# Supplementary material for: Effect of Multi-Phosphonate Coating of Titanium Surfaces on Osteogenic Potential
Source: Materials (Basel). 2020 Dec 17;13(24):5777. doi: 10.3390/ma13245777 (PMC7766650; doi:10.3390/ma13245777)
Supplement: Supplementary file 1 [file materials-13-05777-s001.zip]

Archive with 1 entries (1 files):
- materials-1010622-supplementary.pdf
